# Supplementary material for: Evaluation of a multi-level intervention to improve postpartum intrauterine device services in Rwanda
Source: Gates Open Res. 2019 Feb 4;2:38. Originally published 2018 Aug 20. [Version 3] doi: 10.12688/gatesopenres.12854.3 (PMC6266741; doi:10.12688/gatesopenres.12854.3)
Supplement: Supplementary file 2 [file gatesopenres-2-14022-s0001.tgz]

Archive with 1 entries (1 files):
- 7befa5a4-d6d9-4f20-b4cc-64423970f6e8.doc
